# Supplementary material for: Exploratory Study on Plasticiser Intake During Intermittent Fasting: Effects on Weight, Glycaemic Control and Vitamin D Levels in Type 2 Diabetes
Source: Toxics. 2026 Apr 29;14(5):382. doi: 10.3390/toxics14050382 (PMC13211572; doi:10.3390/toxics14050382)
Supplement: Supplementary file 1 [file toxics-14-00382-s001.zip]

Archive with 1 entries (1 files):
- toxics-4148812-supplementary.pdf
